# Supplementary material for: The Latest Achievements in the Design of Permanent Fillings for Conservative Dentistry Based on Indenoquinoxaline Derivatives as Photoinitiators of Visible-Light Polymerization: Mass and Colour Stability
Source: Int J Mol Sci. 2025 Jun 5;26(11):5424. doi: 10.3390/ijms26115424 (PMC12155062; doi:10.3390/ijms26115424)
Supplement: Supplementary file 1 [file ijms-26-05424-s001.zip]

Archive with 1 entries (1 files):
- ijms-3657620-supplementary.pdf
